# Supplementary material for: Three-Dimensional-Printed Instrument for Isothermal Nucleic Acid Amplification with Real-Time Colorimetric Imaging
Source: Micromachines (Basel). 2024 Feb 14;15(2):271. doi: 10.3390/mi15020271 (PMC10892149; doi:10.3390/mi15020271)
Supplement: Supplementary file 1 [file micromachines-15-00271-s001.zip]

Archive with 9 entries (8 files):
- Supplementary/
- Supplementary/Table S1.png
- __MACOSX/Supplementary/._Table S1.png
- Supplementary/Figure S3.png
- __MACOSX/Supplementary/._Figure S3.png
- Supplementary/Figure S2.png
- __MACOSX/Supplementary/._Figure S2.png
- Supplementary/Figure S1.png
- __MACOSX/Supplementary/._Figure S1.png
